# Supplementary material for: Study on the Effect of Pharmaceutical Excipient PEG400 on the Pharmacokinetics of Baicalin in Cells Based on MRP2, MRP3, and BCRP Efflux Transporters
Source: Pharmaceutics. 2024 May 29;16(6):731. doi: 10.3390/pharmaceutics16060731 (PMC11206988; doi:10.3390/pharmaceutics16060731)
Supplement: Supplementary file 1 [file pharmaceutics-16-00731-s001.zip]

Archive with 1 entries (1 files):
- pharmaceutics-3001409-supplementary.pdf
